# Supplementary material for: Factors Associated with Compassion Fatigue in Assistance Animal Trainers in Australia—A Qualitative Investigation
Source: Animals (Basel). 2025 Jan 24;15(3):337. doi: 10.3390/ani15030337 (PMC11816333; doi:10.3390/ani15030337)
Supplement: Supplementary file 1 [file animals-15-00337-s001.zip]

Archive with 1 entries (1 files):
- animals-3377896-supplementary.pdf
